# Supplementary material for: Evidence that the second human pegivirus (HPgV-2) is primarily a lymphotropic virus and can replicate independent of HCV replication
Source: Emerg Microbes Infect. 2020 Feb 26;9(1):485–95. doi: 10.1080/22221751.2020.1730247 (PMC7054972; doi:10.1080/22221751.2020.1730247)
Supplement: Supplemental Material [file TEMI_A_1730247_SM8205.zip]

Archive with 4 entries (4 files):
- Fig_S1_of_TEMI_2019_0744.R1_final.tiff
- Supplementary Figure S2.tif
- Supplementary Figure S3.tif
- Supplementary Tables.docx
